# Supplementary material for: Mechanisms of Cbl-Mediated Ubiquitination of Proteins in T and Natural Killer Cells and Effects on Immune Cell Functions
Source: Life (Basel). 2024 Dec 3;14(12):1592. doi: 10.3390/life14121592 (PMC11677474; doi:10.3390/life14121592)
Supplement: Supplementary file 1 [file life-14-01592-s001.zip]

Archive with 1 entries (1 files):
-      Supplementary Table 1. List of clinical trials targeting Cbl .csv
