# Supplementary material for: Mechanisms of Cbl-Mediated Ubiquitination of Proteins in T and Natural Killer Cells and Effects on Immune Cell Functions
Source: Life (Basel). 2024 Dec 3;14(12):1592. doi: 10.3390/life14121592 (PMC11677474; doi:10.3390/life14121592)
Supplement: Supplementary file 1 [file life-14-01592-s001.zip › Supplementary Table 1. List of clinical trials targeting Cbl .csv]

NCT Number	Study Title	Study URL	Study Status	Study Results	Conditions	Interventions	Sponsor	Enrollment	Study Type	Start Date	Completion Date	Brief Summary
NCT01088048	Study to Investigate Idelalisib in Combination With Chemotherapeutic Agents, Immunomodulatory Agents and Anti-CD20 Monoclonal Antibody (mAb) in Participants With Relapsed or Refractory Indolent B-cell Non-Hodgkin's Lymphoma, Mantle Cell Lymphoma or Chronic Lymphocytic Leukemia	https://clinicaltrials.gov/study/NCT01088048	COMPLETED	YES	Indolent Non-Hodgkin's Lymphoma|Chronic Lymphocytic Leukemia|Mantle Cell Lymphoma	DRUG: Idelalisib|DRUG: Rituximab|DRUG: Bendamustine|DRUG: Ofatumumab|DRUG: Fludarabine|DRUG: Everolimus|DRUG: Bortezomib|DRUG: Chlorambucil|DRUG: Lenalidomide	Gilead Sciences	241	INTERVENTIONAL	3/25/10	4/28/15	The primary objective of the study is to evaluate the safety of idelalisib in combination with an anti-CD20 monoclonal antibody (mAb), a chemotherapeutic agent, a mammalian target of rapamycin (mTOR) inhibitor, a protease inhibitor, an antiangiogenic agent, and/or an immunomodulatory agent in participants with relapsed or refractory indolent B-cell non-Hodgkin lymphoma (NHL), mantle cell lymphoma…
NCT02264574	A Multi-Center Study of Ibrutinib in Combination With Obinutuzumab Versus Chlorambucil in Combination With Obinutuzumab in Patients With Treatment naïve Chronic Lymphocytic Leukemia (CLL) or Small Lymphocytic Lymphoma (SLL)	https://clinicaltrials.gov/study/NCT02264574	COMPLETED	YES	Chronic Lymphocytic Leukemia|Small-Cell Lymphoma	DRUG: Ibrutinib|DRUG: Obinutuzumab|DRUG: Chlorambucil	Pharmacyclics LLC.	229	INTERVENTIONAL	10/6/14	9/3/19	The primary objective of this study is to evaluate the efficacy of ibrutinib in combination with obinutuzumab compared to chlorambucil in combination with obinutuzumab based on the Independent Review Committee (IRC) assessment of progression free survival (PFS). Efficacy will be evaluated according to 2008 International Workshop for Chronic Lymphocytic Leukemia (IWCLL) criteria with the modificat…
NCT00738374	A Study of MabThera (Rituximab) Plus Chlorambucil in Patients With Previously Untreated Chronic Lymphocytic Leukemia.	https://clinicaltrials.gov/study/NCT00738374	COMPLETED	YES	Lymphocytic Leukemia, Chronic	DRUG: rituximab [MabThera/Rituxan]|DRUG: chlorambucil	Hoffmann-La Roche	97	INTERVENTIONAL	11/3/08	1/14/13	This single arm study will assess the efficacy and safety of MabThera + chlorambucil as induction therapy, followed in responders by maintenance therapy or observation in elderly patients with previously untreated chronic lymphocytic leukemia. During the induction phase patients will receive 2 x 4 weekly courses of chlorambucil followed by 8 x 4 weekly courses of chlorambucil + MabThera. Subseque…
NCT01808326	A Phase II, Open Label, Single Arm, Multicenter Study of Chlorambucil in Japanese Previously Untreated Patients With Chronic Lymphocytic Leukemia	https://clinicaltrials.gov/study/NCT01808326	COMPLETED	YES	Leukaemia, Lymphoblastic	DRUG: chlorambucil, tablets	GlaxoSmithKline	5	INTERVENTIONAL	2013-04	2014-11	This study is an open-label, single arm, phase II study of chlorambucil in subjects with previously untreated CLL. The primary objective is to evaluate the response to chlorambucil in Japanese subjects with previously untreated CLL. Secondary objectives are to evaluate efficacy, safety and pharmacokinetics of chlorambucil in Japanese subjects.
NCT00875667	A Study to Determine the Efficacy of Lenalidomide Versus Investigator's Choice in Patients With Relapsed or Refractory Mantle Cell Lymphoma (MCL)	https://clinicaltrials.gov/study/NCT00875667	COMPLETED	YES	Mantle Cell Lymphoma|Lymphoma, Mantle-Cell	DRUG: Lenalidomide|DRUG: Investigators choice single agent	Celgene	254	INTERVENTIONAL	4/30/09	10/9/18	To evaluate the safety and efficacy of lenalidomide versus investigator choice in patients with relapsed or refractory mantle cell lymphoma.
NCT06436963	Exploring the Application of Narrative Medicine Combined With Case-Based Learning in the Standardized Training of General Practice Residents	https://clinicaltrials.gov/study/NCT06436963	COMPLETED	NO	Narrative Medicine|Case-based Learning	BEHAVIORAL: narrative medicine training combined with CBL training|BEHAVIORAL: CBL training	Second Affiliated Hospital, School of Medicine, Zhejiang University	45	INTERVENTIONAL	7/1/22	12/31/23	This was a prospective, longitudinal, single-center nonrandomized controlled study. A total of 36 first- and second-year general practice residents of Zhejiang University School of Medicine were voluntarily enrolled in the experimental group. The remaining 9 residents served as a control group. The experimental group received narrative medicine training combined with CBL training. The control gro…
NCT03462719	A Study of the Combination of Ibrutinib Plus Venetoclax Versus Chlorambucil Plus Obinutuzumab for the First-line Treatment of Participants With Chronic Lymphocytic Leukemia (CLL)/Small Lymphocytic Lymphoma (SLL)	https://clinicaltrials.gov/study/NCT03462719	ACTIVE_NOT_RECRUITING	YES	Leukemia, Lymphocytic, Chronic, B-Cell	DRUG: Ibrutinib|DRUG: Venetoclax|DRUG: Chlorambucil|DRUG: Obinutuzumab|DRUG: Ibrutinib (as Subsequent Therapy)	Janssen Research & Development, LLC	211	INTERVENTIONAL	4/17/18	4/5/27	The purpose of this study is to assess progression-free survival (PFS) from treatment with ibrutinib plus venetoclax (I+VEN) compared with obinutuzumab plus chlorambucil (G-Clb) as assessed by an Independent Review Committee (IRC).
NCT00532129	A Study of MabThera (Rituximab) Plus Chlorambucil in Participants With Chronic Lymphocytic Leukemia.	https://clinicaltrials.gov/study/NCT00532129	COMPLETED	YES	Lymphocytic Leukemia, Chronic	DRUG: Rituximab|DRUG: Chlorambucil	Hoffmann-La Roche	100	INTERVENTIONAL	2007-11	2012-04	This single arm study will assess the safety and effect on response rate of a combination of rituximab and chlorambucil in previously untreated participants with B-cell chronic lymphocytic leukemia. Participants will receive 6 monthly cycles of combination treatment, followed by up to 6 cycles of chlorambucil alone. Rituximab will be administered on Day 1 of each cycle, at a dose of 375 milligram…
NCT00608374	Chlorambucil or Fludarabine as First-Line Therapy in Treating Patients With Previously Untreated Waldenström Macroglobulinemia, Splenic Lymphoma, or Lymphoplasmacytic Lymphoma	https://clinicaltrials.gov/study/NCT00608374	COMPLETED	NO	Lymphoma	DRUG: chlorambucil|DRUG: fludarabine phosphate|PROCEDURE: quality-of-life assessment	Taunton and Somerset Hospital	400	INTERVENTIONAL	2006-06	2013-01	RATIONALE: Drugs used in chemotherapy, such as chlorambucil and fludarabine, work in different ways to stop the growth of cancer cells, either by killing the cells or by stopping them from dividing. It is not yet known whether chlorambucil is more effective than fludarabine in treating Waldenström macroglobulinemia, splenic lymphoma, or lymphoplasmacytic lymphoma. PURPOSE: This randomized phase I…
NCT00035880	Study Comparing ABX-CBL (Monoclonal Antibody) Versus Atgam in Patients With Steroid Resistant Acute Graft Versus Host Disease	https://clinicaltrials.gov/study/NCT00035880	COMPLETED	NO	Graft Vs Host Disease	DRUG: ABX-CBL	Abgenix	95	INTERVENTIONAL	1999-10	2003-06	Trial evaluating the improvement in survival at 180 days of two therapies (Atgam versus ABX-CBL, a monoclonal antibody) in patients with acute graft versus host disease that does not respond to steroid therapy.
NCT02915224	A Study of Obinutuzumab Evaluating Efficacy, Safety and Cost of Disease Management in Participants With Chronic Lymphocytic Leukemia and Comorbidities	https://clinicaltrials.gov/study/NCT02915224	COMPLETED	NO	Chronic Lymphocytic Leukemia	DRUG: Chlorambucil|DRUG: Obinutuzumab	Hoffmann-La Roche	50	OBSERVATIONAL	11/23/16	6/8/21	This multicenter, single arm, non-interventional, observational study will evaluate the efficacy and safety of obinutuzumab in daily clinical practice in participants with chronic lymphocytic leukemia (CLL). The study will also assess cost of disease management. The total length of the study is 42 months.
NCT00900224	Studying Tissue and Blood Samples From Patients With Acute Myeloid Leukemia	https://clinicaltrials.gov/study/NCT00900224	ACTIVE_NOT_RECRUITING	NO	Leukemia	GENETIC: DNA analysis|GENETIC: DNA methylation analysis|GENETIC: gene expression analysis|GENETIC: mutation analysis|GENETIC: polymerase chain reaction|GENETIC: reverse transcriptase-polymerase chain reaction|OTHER: high performance liquid chromatography|OTHER: laboratory biomarker analysis	Alliance for Clinical Trials in Oncology	529	OBSERVATIONAL	2008-06		RATIONALE: Studying samples of tissue and blood from patients with cancer in the laboratory may help doctors learn more about changes that occur in DNA and identify biomarkers related to cancer. PURPOSE: This research study is looking at tissue and blood samples from patients with acute myeloid leukemia.
NCT02242942	Comparison of the Treatments of Obinutuzumab + Venetoclax Versus Obinutuzumab + Chlorambucil in Patients With Chronic Lymphocytic Leukemia	https://clinicaltrials.gov/study/NCT02242942	ACTIVE_NOT_RECRUITING	YES	Lymphocytic Leukemia, Chronic	DRUG: Chlorambucil|DRUG: Venetoclax|DRUG: Obinutuzumab	Hoffmann-La Roche	445	INTERVENTIONAL	12/31/14	8/31/25	This open-label, multicenter, randomized Phase III study is designed to compare the efficacy and safety of a combined regimen of obinutuzumab and venetoclax versus obinutuzumab + chlorambucil in participants with chronic lymphocytic leukemia (CLL) and coexisting medical conditions. The time on study treatment was approximately one year and the follow-up period will be up to 9 years.
NCT01808599	Phase II Study of Chlorambucil and Subcutaneous Rituximab in Patients With Extranodal MALT Lymphoma	https://clinicaltrials.gov/study/NCT01808599	ACTIVE_NOT_RECRUITING	NO	MALT Lymphoma	DRUG: Chlorambucil|DRUG: Rituximab i.v.|DRUG: Rituximab s.c.	International Extranodal Lymphoma Study Group (IELSG)	112	INTERVENTIONAL	2013-12	2028-09	Single arm phase II study of Chlorambucil in combination with subcutaneous Rituximab followed by maintenance therapy with subcutaneous Rituximab in patients with histologically proven diagnosis of CD20-positive marginal zone B-cell lymphoma of MALT type arisen at any extranodal site, either de novo, or relapsed following local therapy (including surgery, radiotherapy and antibiotics for H. pylori…
NCT01724346	Open-label Extension Study in Patients 65 Years or Older With Chronic Lymphocytic Leukemia or Small Lymphocytic Lymphoma	https://clinicaltrials.gov/study/NCT01724346	COMPLETED	NO	Chronic Lymphocytic Leukemia|Small Lymphocytic Lymphoma	DRUG: Post-Chlorambucil Therapy Follow-up|DRUG: Ibrutinib|DRUG: Second-line Ibrutinib|DRUG: Alternative Anticancer Treatment|DRUG: Alternative Anti-cancer Treatment	Pharmacyclics LLC.	232	INTERVENTIONAL	8/28/12	8/17/23	An Open-label Extension Study in Patients 65 Years or Older with Chronic Lymphocytic Leukemia (CLL) or Small Lymphocytic Lymphoma (SLL) Who Participated in Study PCYC-1115-CA (Ibrutinib versus Chlorambucil)
NCT04692740	Chlorambucil in Metastatic PDAC Patients Bearing a Germ Line DNA Defects Repair Mutations (SALE Trial)	https://clinicaltrials.gov/study/NCT04692740	ACTIVE_NOT_RECRUITING	NO	Pancreatic Ductal Adenocarcinoma	DRUG: Chlorambucil, Oral, 2 Mg	Michele Reni	20	INTERVENTIONAL	12/18/20	2023-12	The main objective of this trial is to explore the activity of chlorambucil, an alkylating agent commonly used in chronic lymphocytic leukemia treatment, in metastatic patients, gBRCA, including VUS, or DDR mutated, previously treated with a platinum-containing chemotherapy.
NCT01998880	CLL11: A Study of Rituximab With Chlorambucil or Chlorambucil Alone in Patients With Previously Untreated Chronic Lymphocytic Leukemia (Stage 1b)	https://clinicaltrials.gov/study/NCT01998880	COMPLETED	YES	Lymphocytic Leukemia, Chronic	DRUG: obinutuzumab|DRUG: rituximab|DRUG: chlorambucil	Hoffmann-La Roche	787	INTERVENTIONAL	12/22/09	8/23/17	This open-label, randomized, 3-arm study will evaluate the efficacy and safety of obinutuzumab (RO5072759) in combination with chlorambucil as compared to rituximab plus chlorambucil or chlorambucil alone in patients with previously untreated chronic lymphocytic leukemia (CLL). Patients will be randomized 2:2:1 to receive a maximum of six 28-day cycles of either RO5072759 (1000mg iv infusion, on …
NCT00132691	Multicenter Uveitis Steroid Treatment (MUST) Trial	https://clinicaltrials.gov/study/NCT00132691	COMPLETED	YES	Uveitis	DRUG: fluocinolone acetonide intraocular implant|DRUG: oral corticosteroid with immunosuppressive agents as needed	JHSPH Center for Clinical Trials	255	INTERVENTIONAL	2005-09	2010-12	The purpose of this study is to compare the effectiveness of standardized systemic therapy versus fluocinolone acetonide implant therapy for the treatment of severe cases of non-infectious intermediate uveitis, posterior uveitis, or panuveitis.
NCT00285389	Treatment of Mantle Cell Lymphoma at Diagnosis for Patients Under 65 Years	https://clinicaltrials.gov/study/NCT00285389	COMPLETED	NO	Mantle Cell Lymphoma	DRUG: Adriblastin|DRUG: dexamethasone|DRUG: Chlorambucil|DRUG: rituximab|DRUG: cyclophosphamide|DRUG: alkeran|PROCEDURE: Total body irradiation (8Gy/4fr)|DRUG: vincristine	French Innovative Leukemia Organisation	39	INTERVENTIONAL	2002-02	2008-12	Phase II study to test in first line the VAD (Vincristine Adriablastine Dexamethasone) + C (Chlorambucil ) regimen associated to rituximab ( R-VAD + C ) in a cohort of young patients under 66 years with a mantle cell lymphoma and also the test the role of an in vivo marrow purge with rituximab before an autologous stem cell transplantation for the consolidation of the patients which fulfilled a r…
NCT00004218	Chemotherapy in Treating Patients With Newly Diagnosed Chronic Lymphocytic Leukemia	https://clinicaltrials.gov/study/NCT00004218	COMPLETED	NO	Leukemia	DRUG: chlorambucil|DRUG: cyclophosphamide|DRUG: doxorubicin hydrochloride|DRUG: fludarabine phosphate|DRUG: prednisolone|DRUG: vincristine sulfate	Leukemia Research Fund		INTERVENTIONAL	1999-10	2007-07	RATIONALE: Drugs used in chemotherapy use different ways to stop cancer cells from dividing so they stop growing or die. It is not yet known which regimen of chemotherapy is more effective for chronic lymphocytic leukemia. PURPOSE: This randomized phase III trial is studying chlorambucil to see how well it works compared to fludarabine and cyclophosphamide or fludarabine alone in treating patient…
NCT05230706	Light/Dark Cycle Promotes Weight Gain in Preterm Infants	https://clinicaltrials.gov/study/NCT05230706	COMPLETED	NO	Preterm Infants	OTHER: Cephalic helmet	Universidad Nacional Autonoma de Mexico	300	INTERVENTIONAL	9/10/16	1/31/20	The study focuses on the use of light/dark alternation as chronotherapy to prevent deterioration and reduce morbidity and mortality in premature patients, as well as favoring circadian alteration after birth, which should lead premature infants to a better evolution in life. NICU. With the hypothesis that exposure to light/dark cycles during hospitalization of preterm infants will decrease hospit…
NCT04075292	Study of Acalabrutinib Versus Chlorambucil Plus Rituximab in Adult Subjects With Previously Untreated Chronic Lymphocytic Leukemia	https://clinicaltrials.gov/study/NCT04075292	ACTIVE_NOT_RECRUITING	NO	Untreated Chronic Lymphocytic Leukemia	DRUG: Acalabrutinib|DRUG: Rituximab|DRUG: Chlorambucil	AstraZeneca	155	INTERVENTIONAL	1/20/20	11/29/24	This is a randomized, multicenter, open-label, Phase 3 study to evaluate the efficacy and safety of Acalabrutinib versus Chlorambucil plus Rituximab in subjects with Previously Untreated Chronic Lymphocytic Leukemia.
NCT02788201	Genomic Based Assignment of Therapy in Advanced Urothelial Carcinoma	https://clinicaltrials.gov/study/NCT02788201	COMPLETED	YES	Urothelial Carcinoma|Bladder Cancer|Urinary Bladder Neoplasms	DRUG: 75 approved agents|OTHER: COXEN	National Cancer Institute (NCI)	8	INTERVENTIONAL	3/27/17	10/23/19	Background: Advanced urothelial cancer has no cure. But only a few chemotherapy drugs have been tested for it. The Co-eXpression ExtrapolatioN (COXEN) model predicts if cells respond to treatment. It may also help determine which drugs fight urothelial cancer based on the characteristics of a tumor. Researchers want to test if this model can choose the best therapy for advanced urothelial cancer …
NCT02475681	Acalabrutinib, Obinutuzumab and Chlorambucil in Treatment naïve CLL	https://clinicaltrials.gov/study/NCT02475681	ACTIVE_NOT_RECRUITING	YES	Chronic Lymphocytic Leukemia	DRUG: Acalabrutinib|DRUG: Obinutuzumab|DRUG: Chlorambucil	Acerta Pharma BV	535	INTERVENTIONAL	6/26/15	9/30/25	This Primary objective is evaluating the efficacy of obinutuzumab in combination with chlorambucil (Arm A) compared with acalabrutinib in combination with obinutuzumab (Arm B) for the treatment of previously untreated chronic lymphocytic leukemia (CLL). Secondary objectives: 1) To evaluate the efficacy of obinutuzumab in combination with chlorambucil (Arm A) versus acalabrutinib monotherapy (Arm …
NCT00262795	Fludarabine or Chlorambucil as First-Line Therapy in Treating Older Patients With Previously Untreated Chronic Lymphocytic Leukemia	https://clinicaltrials.gov/study/NCT00262795	COMPLETED	NO	Chronic Lymphocytic Leukemia	DRUG: Fludarabine|DRUG: Chlorambucil	German CLL Study Group	206	INTERVENTIONAL	2003-09	2005-10	RATIONALE: Drugs used in chemotherapy, such as fludarabine and chlorambucil, work in different ways to stop the growth of cancer cells, either by killing the cells or by stopping them from dividing. It is not yet known whether fludarabine is more effective than chlorambucil in treating chronic lymphocytic leukemia. PURPOSE: This randomized phase III trial is studying fludarabine to see how well i…
NCT01056510	A Study of MabThera Added to Bendamustine or Chlorambucil in Patients With Chronic Lymphocytic Leukemia (MaBLe)	https://clinicaltrials.gov/study/NCT01056510	COMPLETED	YES	Lymphocytic Leukemia, Chronic	DRUG: bendamustine|DRUG: chlorambucil|DRUG: rituximab [MabThera/Rituxan]	Hoffmann-La Roche	357	INTERVENTIONAL	2010-03	2014-03	This randomized, open-label, parallel group study will assess the effect on response rate and the safety of MabThera added to either bendamustine or chlorambucil in patients with chronic lymphocytic leukemia. Patients will be randomized to receive six 4-week cycles of either A) MabThera (375mg/m2 iv day 1 of cycle 1, 500mg/m2 iv cycles 2-6) plus bendamustine (90mg/m2 as first-line or 70mg/m2 as s…
NCT02053610	CLL11: A Study of Obinutuzumab (RO5072759 [GA101]) With Chlorambucil in Patients With Previously Untreated Chronic Lymphocytic Leukemia (Stage 2)	https://clinicaltrials.gov/study/NCT02053610	COMPLETED	YES	Lymphocytic Leukemia, Chronic	DRUG: obinutuzumab|DRUG: rituximab|DRUG: chlorambucil	Hoffmann-La Roche	787	INTERVENTIONAL	12/31/09	8/23/17	This open-label, randomized, 3-arm study will evaluate the efficacy and safety of (obinutuzumab) RO5072759 in combination with chlorambucil as compared to rituximab plus chlorambucil or chlorambucil alone in patients with previously untreated chronic lymphocytic leukemia (CLL). Patients will be randomized 2:2:1 to receive a maximum of six 28-day cycles of either RO5072759 (1000 mg intravenous (iv…
NCT00910910	Study Of The Effectiveness & Safety Of Lenalidomide Versus Chlorambucil As First Line Therapy For Elderly Patients With B-Cell CLL (The ORIGIN Trial)	https://clinicaltrials.gov/study/NCT00910910	COMPLETED	YES	B-Cell Chronic Lymphocytic Leukemia	DRUG: Lenalidomide|DRUG: Chlorambucil	Celgene	450	INTERVENTIONAL	10/13/09	5/9/18	The purpose of this study is to determine the safety and efficacy of lenalidomide as a first line therapy in treating patients with B-cell Chronic Lymphocytic Leukemia. This study will compare the effects (good and bad) of lenalidomide with chlorambucil.
NCT00566332	Trial Comparing Chlorambucil to Fludarabine in Patients With Advanced Waldenström Macroglobulinemia	https://clinicaltrials.gov/study/NCT00566332	COMPLETED	NO	Waldenström Macroglobulinemia|Lymphoplasmacytic Lymphoma|Splenic Marginal Zone Lymphoma	DRUG: Chlorambucil|DRUG: Fludarabine	French Study Group on Chronic Lymphoid Leukemia	414	INTERVENTIONAL	2001-06	2014-12	Waldenström's macroglobulinaemia (WM) is a lymphoproliferative disorder characterized by a monoclonal IgM paraprotein and morphological evidence of lymphoplasmacytic lymphoma: the cells are IgM+, IgD+, CD19+ and CD20+ but usually CD5-, CD10- and CD23-. The treatment efficacy is difficult to assess because of the lack of clear diagnostic criteria , good response criteria, and of randomized trials.…
NCT01563055	A Phase I/II, Open-label Study of Ofatumumab Added to Chlorambucil in Previously Untreated Japanese Patients With Chronic Lymphocytic Leukemia	https://clinicaltrials.gov/study/NCT01563055	COMPLETED	YES	Leukaemia, Lymphocytic, Chronic	DRUG: chlorambucil, tablets|DRUG: ofatumumab (GSK1841157) infusion	GlaxoSmithKline	10	INTERVENTIONAL	2012-04	2014-11	This is an open-label study to evaluate tolerability, safety, efficacy and pharmacokinetic profile of ofatumumab in combination with chlorambucil in Japanese patients with previously untreated Chronic Lymphocytic Leukemia (CLL).
NCT02100852	TGR-1202, a PI3K Delta Inhibitor, in Combination With Obinutuzumab and Chlorambucil in Patients With Chronic Lymphocytic Leukemia (CLL)	https://clinicaltrials.gov/study/NCT02100852	COMPLETED	NO	Chronic Lymphocytic Leukemia	DRUG: TGR-1202 + Obinutuzumab + Chlorambucil	TG Therapeutics, Inc.	19	INTERVENTIONAL	3/12/14	2017-11	The purpose of this study is to evaluate the safety and effectiveness of TGR-1202 in combination with obinutuzumab (Gazyva) and chlorambucil in patients with chronic lymphocytic leukemia.
NCT01010061	CLL11: A Study of Obinutuzumab (RO5072759 [GA101]) With Chlorambucil in Patients With Previously Untreated Chronic Lymphocytic Leukemia (Stage 1a)	https://clinicaltrials.gov/study/NCT01010061	COMPLETED	YES	Lymphocytic Leukemia, Chronic	DRUG: obinutuzumab|DRUG: rituximab|DRUG: chlorambucil	Hoffmann-La Roche	787	INTERVENTIONAL	12/21/09	8/23/17	This open-label, randomized, 3-arm study will evaluate the efficacy and safety of obinutuzumab (RO5072759) in combination with chlorambucil as compared to rituximab plus chlorambucil or chlorambucil alone in patients with previously untreated chronic lymphocytic leukemia (CLL). Patients will be randomized 2:2:1 to receive a maximum of six 28-day cycles of either RO5072759 (1000 mg intravenous (iv…
NCT01905943	A Safety and Efficacy Study of Obinutuzumab Alone or in Combination With Chemotherapy in Participants With Chronic Lymphocytic Leukemia	https://clinicaltrials.gov/study/NCT01905943	COMPLETED	YES	Chronic Lymphocytic Leukemia	DRUG: Bendamustine|DRUG: Chlorambucil|DRUG: Cyclophosphamide|DRUG: Fludarabine|DRUG: Obinutuzumab	Hoffmann-La Roche	979	INTERVENTIONAL	11/4/13	10/8/18	This multicenter, open-label, single-arm study will evaluate the safety and efficacy of obinutuzumab alone or in combination with chemotherapy in participants with previously untreated or relapsed/refractory chronic lymphocytic leukemia (CLL). This is a Post-Authorization Safety Study. Participants will receive 6 cycles of single-agent obinutuzumab or obinutuzumab in combination with chemotherapy…
NCT01109264	Bendamustine Hydrochloride Injection for Initial Treatment of Chronic Lymphocytic Leukemia	https://clinicaltrials.gov/study/NCT01109264	COMPLETED	NO	Chronic Lymphocytic Leukemia	DRUG: Bendamustine hydrochloride injection|DRUG: Chlorambucil	Jiangsu Simcere Pharmaceutical Co., Ltd.	147	INTERVENTIONAL	2010-03	2013-08	To compare the clinical efficacy and safety of bendamustine hydrochloride versus chlorambucil for initial treatment of chronic lymphocytic leukemia
NCT00003421	Combination Chemotherapy in Treating Patients With Advanced Hodgkin's Disease	https://clinicaltrials.gov/study/NCT00003421	COMPLETED	NO	Lymphoma	BIOLOGICAL: bleomycin sulfate|DRUG: ABVD regimen|DRUG: chlorambucil|DRUG: dacarbazine|DRUG: doxorubicin hydrochloride|DRUG: etoposide|DRUG: prednisolone|DRUG: procarbazine hydrochloride|DRUG: vinblastine sulfate|DRUG: vincristine sulfate|RADIATION: radiation therapy	Medical Research Council	800	INTERVENTIONAL	1998-06	2005-11	RATIONALE: Drugs used in chemotherapy use different ways to stop tumor cells from dividing so they stop growing or die. Combining more than one drug may kill more tumor cells. It is not yet known which chemotherapy regimen is more effective for advanced Hodgkin's disease. PURPOSE: Randomized phase III trial to compare different combination chemotherapy regimens in treating patients with advanced …
NCT00900328	Study of Tumor Samples From Patients With Lung Cancer	https://clinicaltrials.gov/study/NCT00900328	COMPLETED	NO	Lung Cancer	OTHER: laboratory biomarker analysis	Alliance for Clinical Trials in Oncology	280	OBSERVATIONAL	2008-09	2012-09	RATIONALE: Studying samples of tumor tissue from patients with cancer in the laboratory may help doctors learn more about changes that occur in DNA and identify biomarkers related to cancer. PURPOSE: This laboratory study is looking at tumor samples from patients with lung cancer.
NCT02219711	Phase 1/1b Study of MGCD516 in Patients With Advanced Cancer	https://clinicaltrials.gov/study/NCT02219711	COMPLETED	NO	Advanced Cancer	DRUG: MGCD516	Mirati Therapeutics Inc.	193	INTERVENTIONAL	2014-08	4/27/22	MGCD516 is a receptor tyrosine kinase (RTK) inhibitor shown in preclinical models to inhibit a closely related spectrum of RTKs including MET, AXL, MER, and members of the VEGFR, PDGFR, DDR2, TRK and Eph families. In this study, MGCD516 is orally administered to patients with advanced solid tumor malignancies to evaluate its safety, pharmacokinetic, metabolism, pharmacodynamic and clinical activi…
NCT00046683	Efficacy/Safety of Frontline Alemtuzumab (Campath, MabCampath) vs Chlorambucil in Patients With Progressive B-Cell Lymphocytic Leukemia	https://clinicaltrials.gov/study/NCT00046683	COMPLETED	NO	B Cell Chronic Lymphocytic Leukemia	DRUG: alemtuzumab	Genzyme, a Sanofi Company	284	INTERVENTIONAL	2001-07	2006-06	This is a Phase III, open-label, multicenter, randomized, comparative study of Campath versus chlorambucil as front line therapy in patients with progressive B-Cell Lymphocytic Leukemia (B-CLL). Eligible patients must have previously untreated, Rai stage I-IV disease, and be experiencing progression of their B-CLL requiring treatment. Patients who meet all eligibility criteria may be randomized o…
NCT01868893	An Expanded Access, Open-Label Study of Obinutuzumab (GA101) Plus Chlorambucil in Patients With Previously Untreated Chronic Lymphocytic Leukemia	https://clinicaltrials.gov/study/NCT01868893	COMPLETED	YES	Chronic Lymphocytic Leukemia	DRUG: Obinutuzumab|DRUG: Chlorambucil	Genentech, Inc.	20	INTERVENTIONAL	2013-08	2014-01	This is a multicenter, open-label, single-arm, expanded access treatment study designed to provide obinutuzumab to patients with previously untreated Chronic Lymphocytic Leukemia (CLL) in combination with chlorambucil and to evaluate the safety and efficacy of obinutuzumab administered in combination with chlorambucil. This study will enroll patients with previously untreated CD20-positive CLL re…
NCT00404833	Mycophenolate Mofetil in Membranous Nephropathy and Focal Segmental	https://clinicaltrials.gov/study/NCT00404833	COMPLETED	NO	Glomerulonephritis, Membranous|Glomerulosclerosis, Focal	DRUG: prednisolone and mycophenolate mofetil|DRUG: prednisolone and chlorambucil	Hospital Authority, Hong Kong	16	INTERVENTIONAL	2003-01	2006-12	This is a prospective randomized open-label pilot study to investigate the effect of mycophenolate mofetil treatment in patients with abnormal urine protein excretion due to membranous nephropathy (MN) or focal segmental glomerulosclerosis (FSGS). The change in urine protein excretion will be the primary outcome studied. The treatment regimen comprising prednisolone and mycophenolate mofetil will…
NCT01722487	Open-label Phase 3 BTK Inhibitor Ibrutinib vs Chlorambucil Patients 65 Years or Older With Treatment-naive CLL or SLL	https://clinicaltrials.gov/study/NCT01722487	COMPLETED	YES	Chronic Lymphocytic Leukemia|Small Lymphocytic Lymphoma	DRUG: Ibrutinib|DRUG: Chlorambucil	Pharmacyclics LLC.	269	INTERVENTIONAL	2013-03	2015-05	A Randomized, Multicenter, Open-label, Phase 3 Study of the Bruton's Tyrosine Kinase Inhibitor PCI-32765 versus Chlorambucil in Patients 65 Years or Older with Treatment-naive Chronic Lymphocytic Leukemia or Small Lymphocytic Lymphoma.
NCT00210353	Randomized Trial of Chlorambucil Versus Chlorambucil Plus Rituximab Versus Rituximab in MALT Lymphoma	https://clinicaltrials.gov/study/NCT00210353	COMPLETED	YES	Lymphoma, Mucosa-Associated Lymphoid Tissue	DRUG: chlorambucil (drug)|DRUG: rituximab+chlorambucil|DRUG: rituximab	International Extranodal Lymphoma Study Group (IELSG)	454	INTERVENTIONAL	2003-01	2/17/16	Assess the therapeutic activity and safety of the combination of Chlorambucil and Rituximab in MALT lymphomas and determine whether the addition of Rituximab to Chlorambucil will improve the outcome of MALT lymphoma in comparison to treatment with Chlorambucil alone. In April 2006, a third arm of treatment was added to compare the antitumor activity and safety of rituximab alone vs chlorambucil a…
NCT00117598	Study Evaluating Temsirolimus (CCI-779) In Mantle Cell Lymphoma (MCL)	https://clinicaltrials.gov/study/NCT00117598	COMPLETED	YES	Lymphoma	DRUG: Temsirolimus (CCI-779)|DRUG: Temsirolimus (CCI-779)|DRUG: Investigator's choice	Pfizer	169	INTERVENTIONAL	2005-05	2011-01	This is an open-label, randomized trial in relapsed refractory subjects with mantle cell lymphoma (MCL).
